# Supplementary material for: Longitudinal surveillance of Coxiella burnetii following an abortion storm in domestic goats
Source: Front Vet Sci. 2024 Sep 13;11:1426573. doi: 10.3389/fvets.2024.1426573 (PMC11427434; doi:10.3389/fvets.2024.1426573)
Supplement: Supplementary file 1 [file Table_1.XLSX]

## Sheet: Serology & PCR all goats_years
Supplemental Table 1. Results by goat across all years (2018, 2019, and 2022)
Sample Information				Vaginal/Fecal swab PCR						Milk PCR						Serology
id	farm	sex	swab type	swab_Ct_2018	GEperswab_2018	swab_Ct_2019	GEperswab_2019	swab_Ct_2022	GEperswab_2022	N/A for 2018	N/A for 2018	milk_Ct_2019	milk_GEpermL_2019	milk_Ct_2022	milk_GEpermL_2022	phI_2018	phII_2018	phI_2019	phII_2019	phI_2022	phII_2022
1	Both	F	vaginal	>40	0	>40	0	>40	0							8192	2048	4096	1024	4096	4096
2	Both	F	vaginal	>40	0	>40	0	>40	0							16384	4096	8192	128	32768	2048
3	Both	F	vaginal	>40	0	>40	0	>40	0							32768	1024	8192	1024	16384	1024
4	Both	F	vaginal	39.24	20.3956	>40	0	>40	0							512	512	16	32	1024	512
5	A	F	vaginal	>40*	0	>40	0											1024	256
6	A	F	vaginal	>40	0	>40	0									131072	4096	65536	512
7	A	F	vaginal	>40	0	>40	0									8192	512	4096	256
8	A	F	vaginal	>40	0	>40	0									2048	512	4096	64
9	A	F	vaginal	>40	0	>40	0											1024	128
10	A	F	vaginal	38.35	23.6963	>40	0											4096	512
11	A	F	vaginal	>40	0	>40	0											512	512
12	A	F	vaginal	>40	0	>40	0											128	128
13	A	F	vaginal	>40	0	>40	0									16384	1024	8192	1024
14	A	F	vaginal	>40	0	>40*	0									512	512	128	128
15	A	F	vaginal	>40	0	>40	0											512	128
16	A	F	vaginal	>40	0	>40	0									131072	4096	16384	1024
17	A	F	vaginal	>40	0	39.0749	20.6582											4096	1024
18	A	F	vaginal	>40	0	>40	0									0	16	0	0
19	A	F	vaginal	>40	0	>40	0											8192	2048
20	A	F	vaginal	>40*	0	>40	0									32768	4096	65536	512
21	A	F	vaginal	>40	0	>40	0											16384	2048
22	A	F	vaginal	>40	0	>40	0									2048	256	2048	512
23	A	F	vaginal	>40	0	>40	0									16384	512	16384	512
24	A	F	vaginal	>40	0	>40	0									256	128	128	128
25	A	F	vaginal	>40	0	>40	0									2048	1024	512	256
26	A	F	vaginal	>40	0	>40	0									128	256	64	64
27	A	F	vaginal	>40	0	>40	0											16384	64
28	A	F	vaginal	39.42	9.02505	>40	0									32768	2048	16384	4096
29	A	F	vaginal	>40	0	>40	0									16384	4096	8192	512
30	A	F	vaginal	>40	0	>40	0									2048	2048	8192	8192
31	A	F	vaginal	>40	0	>40	0					33.3211	40.0873			65536	4096	8192	4096
32	A	F	vaginal	>40	0	>40	0									8192	2048	8192	512
33	A	F	vaginal	>40	0	>40	0									16384	2048	4096	512
34	A	F	vaginal	>40	0	38.4653	45.1305											16	16
35	A	F	vaginal	>40	0	>40	0					35.4372	10.1934			512	256	64	16
36	A	F	vaginal	>40	0	>40	0									8192	1024	8192	2048
37	A	F	vaginal	>40	0	>40	0									16	128	16	16
38	A	F	vaginal	>40	0	>40	0											1024	128
39	A	F	vaginal	>40	0	>40	0									64	128	0	32
40	A	F	vaginal	>40	0	>40	0									16384	1024	8192	64
41	A	F	vaginal	>40	0	>40*	0									2048	256	4096	256
42	A	F	vaginal	>40	0	>40	0									128	2048	8192	256
43	A	F	vaginal	>40	0	>40	0									4096	8192	1024	512
44	A	F	vaginal	>40	0	>40	0									256	16	256	64
45	A	F	vaginal	>40	0	>40	0									8192	512	2048	512
46	A	F	vaginal	38.43	22.3668	>40	0											65536	4096
47	A	F	vaginal	>40	0	>40	0									16384	8192	1024	1024
48	A	F	vaginal	>40	0	>40	0									131072	4096	65536	2048
49	A	F	vaginal	>40	0	>40	0									32768	1024	8192	256
50	A	F	vaginal	>40	0	>40*	0									16384	512	16384	64
51	A	F	vaginal	>40*	0	>40	0									16384	256	8192	4096
52	A	F	vaginal	>40	0	>40	0									32768	2048	8192	256
53	A	F	vaginal	>40	0	>40	0					35.3507	10.922			16384	2048	65536	4096
54	A	F	vaginal	39.19	21.065	>40	0									4096	512	2048	128
55	A	F	vaginal	>40	0	>40	0									32768	8192	8192	512
56	A	F	vaginal	>40	0	>40	0											256	128
57	A	F	vaginal	>40*	0	>40	0									16384	2048	32768	2048
58	A	F	vaginal	37.8279	27.4145	>40	0									512	512	64	64
59	A	F	vaginal	>40*	0	>40	0									32768	1024	32768	16384
60	A	F	vaginal	>40	0	>40	0					33.1059	45.7412					512	64
61	A	F	vaginal	>40	0	>40	0									8192	512	8192	4096
62	A	F	vaginal	>40	0	>40	0									32768	512	4096	2048
63	A	F	vaginal	>40*	0	>40	0											64	64
64	A	F	vaginal	36.9028	68.1624	>40	0											16384	1024
65	A	F	vaginal	>40	0	>40	0									32	64	64	64
66	A	F	vaginal	>40	0	>40	0									32768	512	16384	128
67	A	F	vaginal	>40	0	>40	0									4096	256	4096	64
68	A	F	vaginal	>40	0	>40	0									16384	4096	8192	2048
69	A	F	vaginal	>40	0	>40	0									8192	256	8192	256
70	A	F	vaginal	>40	0	>40	0									16384	1024	32768	512
71	A	F	vaginal	>40	0	>40	0									65536	2048	32768	2048
72	A	F	vaginal	>40	0	>40	0									8192	2048	4096	2048
73	A	F	vaginal	>40	0	>40	0									131072	2048	16384	2048
74	A	F	vaginal	>40*	0	>40	0									32	512	16	128
75	A	F	vaginal	>40	0	>40	0									256	128	128	64
76	A	F	vaginal	>40	0	>40	0									8192	2048	4096	1024
77	A	F	vaginal	>40	0	>40	0									32768	4096	8192	256
78	A	M	fecal	>40	0	>40	0									16	64	16	64
79	A	Buck Kid	fecal	39.55	93.0298											8192	64
80	A	Buck Kid	fecal	38.82	75.1243											16384	64
81	A	Doe Kid	fecal	36.76	57.633											16384	512
82	A	Doe Kid	fecal	>40	0											512	64
83	A	Doe Kid	fecal	33.839	445.769											32768	512
84	A	F	vaginal	>40*	0											65536	2048
85	A	F	vaginal	>40	0											8192	512
86	A	F	vaginal	>40	0											8192	2048
87	A	F	vaginal	>40	0											4096	512
88	A	F	vaginal	>40*	0
89	A	F	vaginal	>40*	0											16384	1024
90	A	F	vaginal	36.9747	49.7662											32768	512
91	A	F	vaginal	36.1826	91.9422											16384	1024
92	A	F	vaginal	>40*	0											16384	512
93	A	F	vaginal	>40	0											32768	8192
94	A	F	vaginal	>40	0
95	A	F	vaginal	37.9478	26.6492											65536	2048
96	A	F	vaginal	>40	0
97	A	F	vaginal	>40	0
98	A	F	vaginal	>40	0											32768	256
99	A	F	vaginal	28.6053	17360.8											32768	8192
100	A	F	vaginal	>40	0											16384	32
101	A	F	vaginal	>40	0
102	A	F	vaginal	39.38	11.7875
103	A	F	vaginal	>40	0											4096	512
104	A	F	vaginal	37.49	34.8029											32768	16384
105	A	F	vaginal	>40	0											65536	1024
106	A	F	vaginal	>40	0
107	A	F	vaginal	>40*	0											4096	2048
108	A	F	vaginal	>40	0											2048	512
109	A	F	vaginal	>40	0											2048	256
110	A	F	vaginal	>40	0
111	A	F	vaginal	>40	0											65536	16384
112	A	F	vaginal	35.3051	159.899											512	128
113	A	M	fecal	>40	0											16	1024
114	A	M	fecal	>40	0											8192	2048
115	A	M	fecal	>40	0											64	512
116	A	M	fecal	>40	0											0	16
117	A	M	fecal	>40	0											64	64
118	A	M	fecal	>40	0											64	16
119	A	M	fecal	>40	0											64	512
120	A	M	fecal	>40	0											0	64
121	A	M	fecal	>40	0											64	64
122	A	M	fecal	>40	0											64	64
123	A	M	fecal	>40	0											32	32
124	A	M	fecal	>40	0											16	32
125	A	M	fecal	>40	0											64	2048
126	A	Buck Kid	fecal			>40	0											2048	512
127	A	Doe Kid	fecal			>40	0											1024	64
128	A	Doe Kid	fecal			>40	0											16	16
129	A	Doe Kid	fecal			>40	0											4096	128
130	A	Doe Kid	fecal			>40	0											128	0
131	A	Doe Kid	fecal			>40*	0											32	0
132	A	Doe Kid	fecal			>40	0											16	16
133	A	Doe Kid	fecal			>40	0
134	A	F	vaginal			37.6187	55.592											4096	256
135	A	F	vaginal			>40	0											8192	4096
136	A	F	vaginal			>40	0											1024	512
137	A	F	vaginal			>40	0											4096	128
138	A	F	vaginal			>40	0											8192	1024
139	A	F	vaginal			>40	0											4096	64
140	A	F	vaginal			>40	0											16384	1024
141	A	F	vaginal			>40	0					35.1754	11.7244					8192	4096
142	A	F	vaginal			>40	0											8192	256
143	A	F	vaginal			>40	0											16384	256
144	A	F	vaginal			>40	0											32768	16384
145	A	F	vaginal			>40	0											8192	256
146	A	F	vaginal			>40	0											8192	512
147	A	F	vaginal			>40	0											16384	512
148	A	F	vaginal			>40	0											512	2048
149	A	F	vaginal			>40	0											4096	2048
150	A	F	vaginal			>40	0											16384	256
151	A	F	vaginal			>40	0											8192	512
152	A	F	vaginal			>40	0											16384	512
153	A	F	vaginal			>40	0											32	256
154	A	F	vaginal			>40	0											32768	16384
155	A	F	vaginal			>40	0											16384	1024
156	A	F	vaginal			>40	0											16384	32768
157	A	F	vaginal			>40	0											4096	4096
158	A	F	vaginal			>40	0											32768	1024
159	A	F	vaginal			>40	0											32768	8192
160	A	F	vaginal			>40	0											128	64
161	A	F	vaginal			>40	0											0	0
162	A	F	vaginal			>40	0											16	32
163	A	F	vaginal			>40	0											16384	4096
164	A	F	vaginal			>40	0					35.5982	8.90749					8192	128
165	A	F	vaginal			>40	0											8192	2048
166	A	F	vaginal			>40	0											16384	512
167	A	F	vaginal			>40	0											16	16
168	A	F	vaginal			>40	0											2048	1024
169	A	F	vaginal			>40	0											1024	1024
170	A	F	vaginal			>40	0											16	16
171	A	F	vaginal			>40	0											16	16
172	A	F	vaginal			>40	0											0	16
173	A	F	vaginal			>40	0											32	128
174	A	F	vaginal			>40	0											32	128
175	A	F	vaginal			>40	0											1024	128
176	A	M	fecal			>40	0											65536	2048
177	A	M	fecal			>40	0											32768	4096
178	A	M	fecal			>40	0											8192	4096
179	A	M	fecal			>40	0											2048	512
180	A	M	fecal			>40	0											16	16
181	A	M	fecal			>40	0											1024	256
182	A	M	fecal			36.2156	136.419
183	A	M	fecal			>40	0											262144	8192	262144	32768
184	A	Buck Kid	fecal					>40*	0
185	A	Doe Kid	fecal					>40	0
186	A	F	vaginal					>40	0											64	512
187	A	F	vaginal					>40	0											512	1024
188	A	F	vaginal					>40	0											32	1024
189	A	F	vaginal					>40	0											256	512
190	A	F	vaginal					>40	0											0	0
191	A	F	vaginal					>40	0					36.7673	2.79819					128	256
192	A	F	vaginal					>40	0					>40	0					0	0
193	A	F	vaginal					>40	0											32	128
194	A	F	vaginal					>40	0					>40	0
195	A	F	vaginal					>40	0											128	64
196	A	F	vaginal					>40	0											32	64
197	A	F	vaginal					>40	0											32	32
198	A	F	vaginal					>40	0											0	32
199	A	F	vaginal					>40	0					38.1223	1.54112					32	64
200	A	F	vaginal					>40	0											64	256
201	A	F	vaginal					>40	0											16	128
202	A	F	vaginal					>40	0											256	512
203	A	F	vaginal					>40	0											64	128
204	A	F	vaginal					>40	0											256	512
205	A	F	vaginal					>40	0											128	256
206	A	F	vaginal					>40	0											128	256
207	A	F	vaginal					>40	0											64	128
208	A	F	vaginal					>40	0											64	256
209	A	F	vaginal					>40	0											0	16
210	A	F	vaginal					>40	0											0	32
211	A	F	vaginal					>40	0											64	64
212	A	F	vaginal					>40	0											0	16
213	A	F	vaginal					>40	0											32	128
214	A	F	vaginal					>40	0											128	1024
215	A	M	fecal																	32	32
216	A	M	fecal																	32	256
