# Supplementary material for: Longitudinal surveillance of Coxiella burnetii following an abortion storm in domestic goats
Source: Front Vet Sci. 2024 Sep 13;11:1426573. doi: 10.3389/fvets.2024.1426573 (PMC11427434; doi:10.3389/fvets.2024.1426573)
Supplement: Supplementary file 2 [file Table_2.XLSX]

## Sheet: Table S2
Table S2. Extractions by sample type and year. DNA was extracted using the KingFisher Cell and Tissue DNA Kit (ThermoFisher). Automated using the KingFisher Flex System, QIAmp DNA Stool Mini Kit (Qiagen), MagAttract PowerSoil DNA KF Fit (Qiagen). Automated using the KingFisher Flex System, or the MagMAX DNA Multi-Sample Ultra 2.0 Kit (ThermoFisher). Automated using the KingFisher Flex System acco…
Sample Type	2018	2019	2022
Vaginal swabs
Milk	N/A
Fecal swabs
Bulk soil
Environmental swabs
